# Supplementary material for: The genetic diversity and population structure of native horse breeds in Xinjiang, China
Source: Front Genet. 2025 Nov 12;16:1439312. doi: 10.3389/fgene.2025.1439312 (PMC12646806; doi:10.3389/fgene.2025.1439312)
Supplement: Supplementary file 1 [file Table1.xlsx]

## Sheet: Table S1
Table S1. Sequencing Quality Metrics and Statistics Summary
Sample_Name	Read_Num	Total_base	N_rate	GC_Content	Q20_rate	Q30_rate	Average_Read_Length
YQ1	191406942	28711041300	0.0018	49.0149	97.3292	93.4847	150
YQ2	172647090	25897063500	0.0018	44.6668	97.4372	93.5729	150
YQ3	170180220	25527033000	0.0019	45.2854	97.5499	93.8879	150
YQ4	165006944	24751041600	0.0019	48.8222	97.2995	93.4181	150
YQ5	211294402	31694160300	0.0019	47.7576	97.19	93.1062	150
YQ6	190053150	28507972500	0.0019	54.1496	97.0919	93.3873	150
YQ7	168070858	25210628700	0.0019	53.5313	97.596	94.2035	150
YQ8	183780170	27567025500	0.0019	51.4929	97.3686	93.6828	150
YQ9	204992146	30748821900	0.0019	50.2266	97.2504	93.5132	150
YQ10	219174006	32876100900	0.0019	52.835	96.5192	92.5672	150
BLK1	183658230	27548734500	0.0018	46.7192	97.3304	93.3093	150
BLK2	166948864	25042329600	0.0018	50.9742	97.4007	93.7178	150
BLK3	208801134	31320170100	0.0019	48.4602	97.6777	93.9679	150
BLK4	192304256	28845638400	0.0019	47.0399	97.5802	93.7413	150
BLK5	169830426	25474563900	0.004	46.1555	97.5282	93.542	150
BLK6	168783318	25317497700	0.0041	45.4367	97.4402	93.2598	150
BLK7	171489008	25723351200	0.0048	45.8135	97.1775	92.8292	150
BLK8	195119956	29267993400	0.0047	45.6906	97.2341	92.9672	150
BLK9	204315702	30647355300	0.0048	44.8237	96.9602	92.2889	150
BLK10	190260740	28539111000	0.0047	45.7085	97.2201	92.8634	150
KY1	213485368	32022805200	0.004	48.7547	97.1005	92.6936	150
KY2	229588096	34438214400	0.0048	45.5953	96.9716	92.3841	150
KY3	191078972	28661845800	0.0047	45.4359	96.8952	92.1478	150
KY4	194644362	29196654300	0.0048	46.2005	97.2788	93.1215	150
KY5	171863846	25779576900	0.0048	45.9652	97.2284	92.8998	150
KY6	163931162	24589674300	0.0047	45.8994	97.1477	92.7594	150
KY7	185781556	27867233400	0.0048	46.8408	97.025	92.6302	150
KY8	171861996	25779299400	0.0048	44.5469	97.1044	92.7077	150
KY9	167104788	25065718200	0.0047	45.3987	97.2647	93.0496	150
KY10	190714086	28607112900	0.0048	45.7466	97.1226	92.6854	150
KE1	183685430	27552814500	0.0048	46.6247	97.2053	92.9454	150
KE2	194922634	29238395100	0.0048	46.7026	96.87	92.2284	150
KE3	192030882	28804632300	0.0047	45.6675	97.0969	92.6958	150
KE4	231204404	34680660600	0.0048	46.9517	96.9951	92.4669	150
KE5	203139500	30470925000	0.0047	47.4295	97.0268	92.493	150
KE6	165338702	24800805300	0.0029	46.6684	97.4331	93.4146	150
KE7	168121984	25218297600	0.0038	44.4942	97.2455	92.8684	150
KE8	179630510	26944576500	0.0038	44.6879	97.2161	92.8433	150
KE9	154365616	23154842400	0.0038	44.1413	97.179	92.7929	150
KE10	180113000	27016950000	0.0038	43.4477	97.2144	92.7953	150
TX1	159030620	23854593000	0.0038	43.9692	97.3218	93.0878	150
TX2	170107954	25516193100	0.0038	44.8677	97.2044	92.8986	150
TX3	175731242	26359686300	0.0038	44.5719	97.329	93.1547	150
TX4	187165732	28074859800	0.0038	44.7228	97.0076	92.4319	150
TX5	169938668	25490800200	0.0038	44.6028	97.4016	93.1864	150
TX6	228759448	34313917200	0.0038	45.9041	96.9692	92.4417	150
TX7	201686530	30252979500	0.0038	45.8901	96.9879	92.4149	150
TX8	176769518	26515427700	0.0038	49.5885	97.2581	93.3978	150
TX9	150166150	22524922500	0.0038	45.666	97.4292	93.1693	150
TX10	165020242	24753036300	0.0038	49.2473	97.2125	93.1816	150
KL1	150813156	22621973400	0.0038	44.2344	97.2733	92.9668	150
KL2	197218896	29582834400	0.0038	43.6743	97.2337	92.8618	150
KL3	179014102	26852115300	0.0038	44.2524	97.3697	93.2224	150
KL4	171366926	25705038900	0.0083	44.171	97.2445	92.8803	150
KL5	183578020	27536703000	0.006	44.3934	97.4309	93.3531	150
KL6	181277982	27191697300	0.0062	45.7689	97.0501	92.6176	150
KL7	171765280	25764792000	0.0086	48.8977	97.4087	93.4869	150
KL8	230292942	34543941300	0.0006	45.8146	97.3729	93.4013	150
KL9	214592106	32188815900	0.0006	47.6062	97.2541	93.2332	150
KL10	239634726	35945208900	0.0036	44.6057	97.415	93.3646	150
KA1	189140890	28371133500	0.0006	44.8361	97.5202	93.6037	150
KA2	186837992	28025698800	0.0006	47.5243	97.4738	93.729	150
KA3	167988442	25198266300	0.0006	43.94	97.4888	93.5318	150
KA4	190494176	28574126400	0.0006	44.8793	97.3608	93.3798	150
KA5	177626156	26643923400	0.0006	44.3414	97.5154	93.6547	150
KA6	187319062	28097859300	0.004	53.1215	97.47	93.6026	150
KA7	195159720	29273958000	0.004	45.3961	97.4905	93.5764	150
KA8	238809254	35821388100	0.004	61.0582	97.6859	93.8628	150
KA9	197084850	29562727500	0.004	46.5153	97.9935	94.2751	150
KA10	208864420	31329663000	0.004	46.7051	97.487	93.3864	150

## Sheet: Table S2
Table S2. Genomic Sequencing Quality Control Metrics.
Data Sources	Sample	Run	Total reads	Mapped reads	Mapping rate	Dup.nums	Dup.rate	Coverage>=1(%)	HQ Read_Num	HQ_reads_rate	HQ Total_base	HQ_base_rate	Group Name
This Study	YQ1	_	189639137	189391215	0.9987	54773102	0.2888	0.7578	188937134	98.71	28165324193	98.1	popA
	YQ2		171180615	170906258	0.9984	48502570	0.2833	0.9746	170810580	98.94	25370866530	97.97	popA
	YQ3		168721739	168500298	0.9987	48180791	0.2856	0.9653	168355090	98.93	25014249227	97.99	popA
	YQ4		163340850	163049546	0.9982	42847537	0.2623	0.9154	162788986	98.66	24270130238	98.06	popA
	YQ5		209191455	208730369	0.9978	58295872	0.2787	0.9614	208462278	98.66	31089390429	98.09	popA
	YQ6		188020853	187781638	0.9987	52229107	0.2778	0.7783	187010408	98.4	27745977469	97.33	popA
	YQ7		166637824	166502852	0.9992	42395712	0.2544	0.7684	165907438	98.71	24690237079	97.94	popA
	YQ8		181947032	181687796	0.9986	48082798	0.2643	0.8334	181256838	98.63	26989779978	97.91	popA
	YQ9		202976051	202703786	0.9987	54165516	0.2669	0.9334	202113408	98.6	30079321255	97.82	popA
	YQ10		216780510	216514733	0.9988	60228325	0.2778	0.9746	215314192	98.24	31401784879	95.52	popA
	BLK1		181929217	181585498	0.9981	48392267	0.266	0.947	181344396	98.74	27075344103	98.28	popB
	BLK2		165311241	165025698	0.9983	43530122	0.2633	0.8372	164686484	98.64	24540157077	97.99	popB
	BLK3		207339144	207049972	0.9986	63620650	0.3068	0.9267	206668472	98.98	30874763638	98.58	popB
	BLK4		190933220	190723990	0.9989	55815258	0.2923	0.95	190294936	98.96	28434303151	98.57	popB
	BLK5		168635072	168444644	0.9989	44469345	0.2637	0.9557	168128016	99	25094528620	98.51	popB
	BLK6		167577471	167448009	0.9992	43727316	0.2609	0.9641	167143058	99.03	24966870675	98.62	popB
	BLK7		169857971	169720822	0.9992	43971702	0.2589	0.9632	169377864	98.77	25272961967	98.25	popB
	BLK8		193322459	193156056	0.9991	51121641	0.2644	0.9705	192767778	98.79	28778959371	98.33	popB
	BLK9		202279443	202072618	0.999	52843419	0.2612	0.9809	201751380	98.74	30136205493	98.33	popB
	BLK10		188598323	188248898	0.9981	48878338	0.2592	0.976	188076562	98.85	28064436588	98.34	popB
	KY1		211586994	211344634	0.9989	60762633	0.2872	0.9219	210933534	98.8	31394723829	98.04	popC
	KY2		227315802	227052256	0.9988	64712099	0.2847	0.9796	226696716	98.74	33826302572	98.22	popC
	KY3		189167098	188932533	0.9988	49845903	0.2635	0.9725	188650856	98.73	28160992387	98.25	popC
	KY4		192880584	192666203	0.9989	51992076	0.2696	0.9629	192311256	98.8	28698679145	98.29	popC
	KY5		170367054	170145633	0.9987	42521119	0.2496	0.9668	169850402	98.83	25341007358	98.3	popC
	KY6		162380279	162233934	0.9991	42897757	0.2642	0.9566	161920062	98.77	24172486056	98.3	popC
	KY7		183847541	183682188	0.9991	46976479	0.2555	0.9621	183188266	98.6	27325793625	98.06	popC
	KY8		170231108	170097749	0.9992	47209793	0.2773	0.9806	169817062	98.81	25271824663	98.03	popC
	KY9		165580897	165440194	0.9992	42672668	0.2577	0.9747	165111722	98.81	24617947847	98.21	popC
	KY10		188969743	188807682	0.9991	49814090	0.2636	0.9803	188487024	98.83	28043619533	98.03	popC
	KE1		181871501	181722060	0.9992	49054108	0.2697	0.9609	181299774	98.7	27047854110	98.17	popD
	KE2		192655736	192448384	0.9989	51247202	0.266	0.9684	192075214	98.54	28644599284	97.97	popD
	KE3		190274321	190132958	0.9993	49908436	0.2623	0.9812	189779930	98.83	28192696460	97.88	popD
	KE4		228863726	228694999	0.9993	66744013	0.2916	0.9607	228129418	98.67	34036680685	98.14	popD
	KE5		201246022	201098850	0.9993	54661239	0.2716	0.9476	200704504	98.8	29878045168	98.05	popD
	KE6		163997894	163852288	0.9991	48711772	0.297	0.9511	163510550	98.89	24391537790	98.35	popD
	KE7		166697900	166569774	0.9992	46470100	0.2788	0.9804	166329172	98.93	24723604054	98.04	popD
	KE8		178043127	177894918	0.9992	52492174	0.2948	0.9772	177666532	98.91	26404942886	98	popD
	KE9		152894515	152774961	0.9992	43791863	0.2864	0.9768	152545396	98.82	22649685418	97.82	popD
	KE10		178428017	178268031	0.9991	55749732	0.3124	0.9835	178065550	98.86	26485875663	98.03	popD
	TX1		157487154	157298779	0.9988	45838151	0.2911	0.9763	157143418	98.81	23367682411	97.96	popE
	TX2		168352573	168171801	0.9989	47958147	0.2849	0.9741	167981370	98.75	24939315772	97.74	popE
	TX3		174215476	174021216	0.9989	50591118	0.2904	0.9783	173819714	98.91	25823863551	97.97	popE
	TX4		185383303	185160279	0.9988	53113221	0.2865	0.977	184992388	98.84	27467616588	97.84	popE
	TX5		168583953	168459505	0.9993	48079152	0.2852	0.9746	168252782	99.01	25018822807	98.15	popE
	TX6		226462010	226269324	0.9991	70471224	0.3112	0.9673	225983370	98.79	33520509451	97.69	popE
	TX7		199768378	199611231	0.9992	57703916	0.2889	0.9634	199381638	98.86	29552252863	97.68	popE
	TX8		174983243	174870445	0.9994	49917705	0.2853	0.8645	174489108	98.71	25802570426	97.31	popE
	TX9		148988230	148866387	0.9992	40777499	0.2737	0.9446	148622760	98.97	22196447509	98.54	popE
	TX10		163311529	163207935	0.9994	46837322	0.2868	0.9741	162866186	98.69	24081542870	97.29	popE
	KL1		149402557	149276260	0.9992	42403697	0.2838	0.9752	149074212	98.85	22166996287	97.99	popF
	KL2		195439319	195263519	0.9991	59514109	0.3045	0.9861	195042528	98.9	29000075217	98.03	popF
	KL3		177347841	177192494	0.9991	51043441	0.2878	0.9825	176958814	98.85	26304757528	97.96	popF
	KL4		170006560	169828121	0.999	43309827	0.2548	0.9811	169681436	99.02	25220596290	98.12	popF
	KL5		182201157	181990865	0.9988	49724039	0.2729	0.9805	181844340	99.06	27022714409	98.13	popF
	KL6		179623428	179344785	0.9984	48664533	0.2709	0.9697	179209488	98.86	26586955010	97.78	popF
	KL7		170375638	170199664	0.999	43592862	0.2559	0.8807	169942840	98.94	25173567174	97.71	popF
	KL8		228146904	227828419	0.9986	66668877	0.2922	0.9738	227624826	98.84	33822051977	97.91	popF
	KL9		212563481	212279914	0.9987	56040450	0.2636	0.9367	212071812	98.83	31407887399	97.57	popF
	KL10		237856617	237235616	0.9974	67154011	0.2823	0.9877	237289950	99.02	35272302330	98.13	popF
	KA1		187721177	187475119	0.9987	46607196	0.2483	0.9769	187316950	99.04	27837499396	98.12	popG
	KA2		185131317	184879449	0.9986	49814750	0.2691	0.9247	184678324	98.84	27383362450	97.71	popG
	KA3		166520967	166207162	0.9981	42424896	0.2548	0.9802	166140312	98.9	24718962629	98.1	popG
	KA4		188626926	188360662	0.9986	52910925	0.2805	0.9808	188171266	98.78	27955151644	97.83	popG
	KA5		176087727	175829297	0.9985	44968979	0.2554	0.9808	175678406	98.9	26116624320	98.02	popG
	KA6		185844196	139693957	0.7517	39375720	0.2119	0.8277	185398906	98.97	27566987036	98.11	popG
	KA7		193605068	190947073	0.9863	56730220	0.293	0.9726	193214844	99	28671688516	97.94	popG
	KA8		236666124	76606606	0.3237	22875171	0.0967	0.7854	236537926	99.05	35378493986	98.76	popG
	KA9		196499611	132470757	0.6742	38164189	0.1942	0.9163	196012492	99.46	29143088093	98.58	popG
	KA10		207705327	156427827	0.7531	47997146	0.2311	0.9001	207057410	99.13	30765046053	98.2	popG
Public Data	Akhal_Teke1	SRR6599538	131172243	128249087	0.9777	54840183	0.4181	0.2467	130520500	67.62	15454691680	73.59	popH
	Akhal_Teke2	SRR6474886	95510350	92644644	0.97	23381194	0.2448	0.9198	87128790	99.99	13065177965	99.96	popH
	Arabian1	SRR6650581	82709350	82038929	0.9919	42370640	0.5123	0.7311	82096642	66.64	9645033742	72.37	popI
	Arabian2	SRR6650583	93866265	89563266	0.9542	25295915	0.2695	0.2421	86151870	99.99	12918399663	99.96	popI
	Arabian3	SRR5469032	300460222	299364461	0.9964	16622026	0.0553	0.9915	299417914	99.8	44758933423	99.45	popI
	Curly_horse1	SRR5591591	308080255	306882757	0.9961	7064132	0.0229	0.9907	306345084	97.09	44612490930	97.09	popJ
	Curly_horse2	SRR5591598	470983165	468974721	0.9957	11864715	0.0252	0.9921	466452298	96.41	65450665580	96.8	popJ
	Debao_pony1	SRR12072881	154716981	154442761	0.9982	2758933	0.0178	0.9682	154569072	94.37	19292417061	94.23	popK
	Debao_pony2	SRR12072890	148637433	148443794	0.9987	3503308	0.0236	0.9756	148504490	92.46	18513780173	92.22	popK
	Debao_pony3	SRR12072891	156704992	156404748	0.9981	3551502	0.0227	0.9744	156231356	96.49	19495239276	96.32	popK
	Debao_pony4	SRR12072892	168514410	168264234	0.9985	2876855	0.0171	0.9772	168054838	91.61	20958740429	91.4	popK
	Debao_pony5	SRR12072895	154709902	154430535	0.9982	4146765	0.0268	0.9801	154573932	95.6	19288838550	95.43	popK
	Mongolian_horse1	SRR6474887	178321403	176542060	0.99	22859310	0.1282	0.9826	177540256	69.16	21287167026	75.53	popL
	Mongolian_horse2	SRR6508244	115982617	113232582	0.9763	22099514	0.1905	0.2661	104647658	99.99	15692738873	99.96	popL
	Mongolian_horse3	SRR12719781	299763489	298711163	0.9965	11295238	0.0377	0.99	299575446	93.3	30217408718	93.17	popL
	Mongolian_horse4	SRR12719772	289465434	288693646	0.9973	10356818	0.0358	0.9895	289281170	92.77	29184656226	92.67	popL
	Mongolian_horse5	SRR12719755	292910500	291925975	0.9966	12952864	0.0442	0.99	292735282	92.89	29527650358	92.76	popL
	Przewalski1	SRR12719745	662583002	658406924	0.9937	28679006	0.0433	0.991	661441292	99.94	65529521698	99.92	popM
	Przewalski2	SRR12719757	342772209	342315492	0.9987	2713424	0.0079	0.9899	342070336	87.2	34501093080	87.08	popM
	Przewalski3	SRR12719758	385139752	384582966	0.9986	6508753	0.0169	0.9894	384932408	97.3	38819683024	97.16	popM
	Sorraia	SRR1046135	354518887	338422693	0.9546	2162106	0.0061	0.9905	353896600	99.24	35297355557	98.98	popO
	Thoroughbred1	SRR641364	296222188	295419103	0.9973	13044213	0.044	0.9845	296023934	98.01	26500607051	97.49	popP
	Thoroughbred2	SRR641365	310755993	309918787	0.9973	14413947	0.0464	0.9835	310575672	98.82	27935955329	98.77	popP
	Thoroughbred3	SRR641366	290706293	289844184	0.997	11218058	0.0386	0.9843	290535572	97.91	26081320815	97.66	popP
	Thoroughbred4	SRR641367	276194001	275613398	0.9979	11756516	0.0426	0.9805	276035418	97.61	24785285311	97.39	popP
	Tibetan_horse1	SRR8442557	234593484	233872163	0.9969	39306923	0.1676	0.9881	233967450	99.94	35001830049	99.68	popQ
	Tibetan_horse2	SRR8442558	231824147	231185832	0.9972	41319252	0.1782	0.9887	231287096	99.95	34587720159	99.64	popQ
	Tibetan_horse3	SRR8442559	239298362	238459041	0.9965	46380682	0.1938	0.9885	238673740	99.93	35694585785	99.63	popQ
	Tibetan_horse4	SRR8442565	232611328	232063452	0.9976	67403840	0.2898	0.989	232139410	99.93	34660054040	99.47	popQ
	Tibetan_horse5	SRR8442572	229392557	228610616	0.9966	38147251	0.1663	0.9891	228825986	99.93	34216905085	99.62	popQ
	Yakut_horse1	ERR1021684	76031569	75499177	0.993	683473	0.009	0.8005	75446192	95.91	6977910043	90.52	popR
	Yakut_horse2	ERR1021683	76760824	76241791	0.9932	672541	0.0088	0.804	76192116	96.26	7053870730	90.93	popR
	Yakut_horse3	ERR1021771	82340329	81673528	0.9919	629074	0.0076	0.8008	81895294	94.02	7467494415	87.48	popR
	Yakut_horse4	ERR1021773	84669254	83970874	0.9918	652766	0.0077	0.8089	84211170	94.21	7683203998	87.71	popR
	Yakut_horse5	ERR1021769	94368774	93577977	0.9916	798760	0.0085	0.8382	93851748	94.49	8562032414	87.96	popR
	Yakut_horse6	ERR1021768	97512680	96715618	0.9918	798069	0.0082	0.8472	97003556	94.92	8861569040	88.48	popR
Note: Samples marked in red are excluded, including samples with a low mapping rate, a low Coverage rates data, and outlier samples(PCA and phylogenetic tree)

## Sheet: Table S3
Table S3. Genetic Variation Analysis Summary.
Sample	HOM_REF	HET	UNKNOWN	HOM_ALT	Ts	Tv	Ts/Tv
YQ1	19145973	3022105	2174159	2197480	3495219	1724366	2.027
YQ2	20177705	3805055	450545	2106412	3934959	1976508	1.9909
YQ3	20033823	3684799	687506	2133589	3877654	1940734	1.998
YQ4	19529973	2733597	1895117	2381030	3417785	1696842	2.0142
YQ5	20004825	3593845	761490	2179557	3847478	1925924	1.9977
YQ6	17048424	2152379	5277963	2060951	2848020	1365310	2.086
YQ7	16851174	2172506	5528723	1987314	2813147	1346673	2.089
YQ8	18012099	2522482	3975058	2030078	3069022	1483538	2.0687
YQ9	20073181	2475074	1490366	2501096	3327539	1648631	2.0184
YQ10	16505167	2100172	5966310	1968068	2747303	1320937	2.0798
BLK1	19780545	3406963	1139713	2212496	3749654	1869805	2.0054
BLK2	17891312	2710227	3836984	2101194	3237485	1573936	2.0569
BLK3	19462019	3229208	1659705	2188785	3626719	1791274	2.0247
BLK4	19895282	3305972	1074127	2264336	3714487	1855821	2.0015
BLK5	19939976	3482798	896924	2220019	3800464	1902353	1.9978
BLK6	20236975	3450290	744872	2107580	3714440	1843430	2.015
BLK7	20211747	3432776	767325	2127869	3717492	1843153	2.0169
BLK8	20476742	3133148	596720	2333107	3645780	1820475	2.0027
BLK9	20344745	3883546	313457	1997969	3920946	1960569	1.9999
BLK10	20388515	3679080	427258	2044864	3821368	1902576	2.0085
KY1	19298501	3329608	1765602	2146006	3663334	1812280	2.0214
KY9	20427347	3702921	333217	2076232	3853999	1925154	2.0019
KY2	20240621	3983711	325310	1990075	3973572	2000214	1.9866
KY3	20120312	3841363	492501	2085541	3944085	1982819	1.9891
KY4	20024211	3653491	761230	2100785	3837263	1917013	2.0017
KY5	20168831	3630433	630980	2109473	3824792	1915114	1.9972
KY6	20160649	3351808	921808	2105452	3647302	1809958	2.0151
KY7	20229166	3376468	781837	2152246	3691243	1837471	2.0089
KY8	20414947	3572527	450509	2101734	3786155	1888106	2.0053
KE1	20235533	3386358	809912	2107914	3669048	1825224	2.0102
KE2	20204728	3651201	585990	2097798	3828144	1920855	1.9929
KE3	20501198	3715025	304965	2018529	3824743	1908811	2.0037
KE4	20359365	3071341	824809	2284202	3574205	1781338	2.0065
KE5	20030659	3160291	1148474	2200293	3585448	1775136	2.0198
KE6	20140279	3262411	1066935	2070092	3567636	1764867	2.0215
KE7	20505363	3665695	334911	2033748	3800385	1899058	2.0012
KE8	20463602	3651012	422450	2002653	3772347	1881318	2.0052
KE9	20546917	3514770	434340	2043690	3709515	1848945	2.0063
KE10	20508777	3727090	269937	2033913	3837867	1923136	1.9956
TX1	20422781	3500825	414126	2201985	3790371	1912439	1.982
TX2	20260678	3737873	446453	2094713	3883077	1949509	1.9918
TX3	20359589	3726277	353613	2100238	3876981	1949534	1.9887
TX4	20286394	3760308	397831	2095184	3894108	1961384	1.9854
TX6	20491586	3127472	703332	2217327	3570355	1774444	2.0121
TX7	20165635	3598638	761953	2013491	3749505	1862624	2.013
TX8	18618790	2725203	3138156	2057568	3218440	1564331	2.0574
KL1	20432964	3507410	466446	2132897	3764808	1875499	2.0074
KL2	20479201	3861275	207303	1991938	3901871	1951342	1.9996
KL3	20449265	3792244	283365	2014843	3870809	1936278	1.9991
KL4	20520266	3668401	335181	2015869	3796859	1887411	2.0117
KL6	20036791	3806869	567631	2128426	3951800	1983495	1.9923
KL7	18694383	3075670	2678004	2091660	3463272	1704058	2.0324
KL8	20160129	3972461	480463	1926664	3928924	1970201	1.9942
KL9	19530241	3604620	1376629	2028227	3764477	1868370	2.0148
KL10	20192694	4243149	159284	1944590	4109109	2078630	1.9768
KA1	20117096	3979694	408767	2034160	4003453	2010401	1.9914
KA2	19363657	3445595	1640330	2090135	3702769	1832961	2.0201
KA3	20219675	3939055	302527	2078460	4001310	2016205	1.9846
KA4	20206522	3960267	292272	2080656	4015384	2025539	1.9824
KA5	20217341	3915829	300505	2106042	4007083	2014788	1.9888
KA6	17967822	2510093	4057041	2004761	3042227	1472627	2.0659
KA7	19341781	2826706	2221102	2150128	3341137	1635697	2.0426
Akhal_Teke2	19158146	1935050	3151786	2294735	2775876	1453909	1.9093
Arabian1	12396140	474332	11906617	1762628	1480298	756662	1.9564
Arabian3	20617226	3888588	96215	1937688	3732222	2094054	1.7823
Curly_horse1	20120383	4613904	160273	1645157	3862843	2396218	1.6121
Curly_horse2	20181429	4493132	96777	1768379	3959652	2301859	1.7202
Debao_pony1	20019785	3620595	778279	2121058	3825113	1916540	1.9958
Debao_pony2	19716006	3690722	1060982	2072007	3828494	1934235	1.9793
Debao_pony3	20027863	3796791	649077	2065986	3895798	1966979	1.9806
Debao_pony4	19974027	3998515	589356	1977819	3971307	2005027	1.9807
Debao_pony5	20151439	3349178	717905	2321195	3770773	1899600	1.985
Mongolian_horse1	20115062	3954217	373792	2096646	3949560	2101303	1.8796
Mongolian_horse3	20073448	4391316	157159	1917794	4146952	2162158	1.918
Mongolian_horse4	20041263	4413066	157805	1927583	4170065	2170584	1.9212
Mongolian_horse5	19989527	4430730	194933	1924527	4175835	2179422	1.916
Przewalski2	20233029	4241726	155474	1909488	4015672	2135542	1.8804
Przewalski3	20238570	4119275	239839	1942033	3967084	2094224	1.8943
Sorraia	20488314	3536559	140722	2374122	3756371	2154310	1.7437
Thoroughbred1	21395595	3483421	309350	1351351	3092577	1742195	1.7751
Thoroughbred2	21201233	3532847	514230	1291407	3092022	1732232	1.785
Thoroughbred3	21243512	3569276	339907	1387022	3175449	1780849	1.7831
Thoroughbred4	21560363	3390170	316810	1272374	2989491	1673053	1.7868
Tibetan_horse1	19772676	4616191	182138	1968712	4298933	2285970	1.8806
Tibetan_horse2	19845031	4526165	189679	1978842	4247494	2257513	1.8815
Tibetan_horse3	19769416	4659207	182336	1928758	4300538	2287427	1.8801
Tibetan_horse4	19966016	4477039	202399	1894263	4156601	2214701	1.8768
Tibetan_horse5	19809781	4577590	184072	1968274	4279785	2266079	1.8886
Yakut_horse1	17287528	1430283	5393961	2427945	2575035	1283193	2.0067
Yakut_horse2	17336354	1449363	5323582	2430418	2587790	1291991	2.0029
Yakut_horse3	17494264	1467416	5087088	2490949	2648316	1310049	2.0215
Yakut_horse4	17633777	1520169	4886036	2499735	2688746	1331158	2.0199
Yakut_horse5	18191855	1711929	4110398	2525535	2831048	1406416	2.013
Yakut_horse6	18341196	1777840	3892578	2528103	2873357	1432586	2.0057

## Sheet: Table S4
Table S4. Total Single Nucleotide Polymorphism Statistics.
Item	Number
exonic total	282509
synonymous SNV	132675
nonsynonymous SNV	140868
stopgain	1722
stoploss	273
unknown	6971
splicing	2852
ncRNA total	38050
ncRNA_exonic	2549
ncRNA_splicing	8
ncRNA_exonic;splicing	1
ncRNA_intronic	35492
intronic	9746743
intergenic	15639683
UTR5	145389
UTR3	258685
UTR5;UTR3	354
upstream	217757
downstream	199537
upstream;downstream	8158
Total	26539717

## Sheet: Table S5
Table S5. Comparison of genetic diversity of all horse breeds
Pop ID	Obs Het	Obs Hom	Exp Het	Exp Hom	Pi
YQ1	0.1982	0.8018	0.0991	0.9009	0.1982
YQ2	0.2284	0.7716	0.1142	0.8858	0.2284
YQ3	0.2239	0.7761	0.112	0.888	0.2239
YQ4	0.1737	0.8263	0.0868	0.9132	0.1737
YQ5	0.2197	0.7803	0.1099	0.8901	0.2197
YQ6	0.1625	0.8375	0.0813	0.9187	0.1625
YQ7	0.1672	0.8328	0.0836	0.9164	0.1672
YQ8	0.1835	0.8165	0.0917	0.9083	0.1835
YQ9	0.1611	0.8389	0.0805	0.9195	0.1611
YQ10	0.1676	0.8324	0.0838	0.9162	0.1676
BLK1	0.2115	0.7885	0.1058	0.8942	0.2115
BLK2	0.1865	0.8135	0.0932	0.9068	0.1865
BLK3	0.2074	0.7926	0.1037	0.8963	0.2074
BLK4	0.2033	0.7967	0.1016	0.8984	0.2033
BLK5	0.212	0.788	0.106	0.894	0.212
BLK6	0.222	0.778	0.111	0.889	0.222
BLK7	0.2221	0.7779	0.1111	0.8889	0.2221
BLK8	0.1971	0.8029	0.0986	0.9014	0.1971
BLK9	0.2418	0.7582	0.1209	0.8791	0.2418
BLK10	0.2343	0.7657	0.1171	0.8829	0.2343
KY1	0.2103	0.7897	0.1051	0.8949	0.2103
KY2	0.24	0.76	0.12	0.88	0.24
KY3	0.2301	0.7699	0.115	0.885	0.2301
KY4	0.2255	0.7745	0.1128	0.8872	0.2255
KY5	0.2218	0.7782	0.1109	0.8891	0.2218
KY6	0.2192	0.7808	0.1096	0.8904	0.2192
KY7	0.2164	0.7836	0.1082	0.8918	0.2164
KY8	0.225	0.775	0.1125	0.8875	0.225
KY9	0.2331	0.7669	0.1165	0.8835	0.2331
KE1	0.222	0.778	0.111	0.889	0.222
KE2	0.2217	0.7783	0.1108	0.8892	0.2217
KE3	0.2383	0.7617	0.1191	0.8809	0.2383
KE4	0.1966	0.8034	0.0983	0.9017	0.1966
KE5	0.207	0.793	0.1035	0.8965	0.207
KE6	0.2168	0.7832	0.1084	0.8916	0.2168
KE7	0.2327	0.7673	0.1164	0.8836	0.2327
KE8	0.235	0.765	0.1175	0.8825	0.235
KE9	0.2254	0.7746	0.1127	0.8873	0.2254
KE10	0.2333	0.7667	0.1167	0.8833	0.2333
TX1	0.2087	0.7913	0.1044	0.8956	0.2087
TX2	0.2249	0.7751	0.1125	0.8875	0.2249
TX3	0.2226	0.7774	0.1113	0.8887	0.2226
TX4	0.2242	0.7758	0.1121	0.8879	0.2242
TX6	0.2015	0.7985	0.1007	0.8993	0.2015
TX7	0.2328	0.7672	0.1164	0.8836	0.2328
TX8	0.1925	0.8075	0.0963	0.9037	0.1925
KL1	0.2215	0.7785	0.1107	0.8893	0.2215
KL2	0.2406	0.7594	0.1203	0.8797	0.2406
KL3	0.238	0.762	0.119	0.881	0.238
KL4	0.2327	0.7673	0.1164	0.8836	0.2327
KL6	0.2293	0.7707	0.1146	0.8854	0.2293
KL7	0.1973	0.8027	0.0986	0.9014	0.1973
KL8	0.2398	0.7602	0.1199	0.8801	0.2398
KL9	0.224	0.776	0.112	0.888	0.224
KL10	0.2483	0.7517	0.1242	0.8758	0.2483
KA1	0.2386	0.7614	0.1193	0.8807	0.2386
KA2	0.2156	0.7844	0.1078	0.8922	0.2156
KA3	0.2294	0.7706	0.1147	0.8853	0.2294
KA4	0.2321	0.7679	0.116	0.884	0.2321
KA5	0.2298	0.7702	0.1149	0.8851	0.2298
KA6	0.1815	0.8185	0.0907	0.9093	0.1815
KA7	0.1895	0.8105	0.0948	0.9052	0.1895
Akhal_Teke2	0.1252	0.8748	0.0626	0.9374	0.1252
Arabian1	0.0482	0.9518	0.0241	0.9759	0.0482
Arabian3	0.2099	0.7901	0.1049	0.8951	0.2099
Curly_horse1	0.2641	0.7359	0.132	0.868	0.2641
Curly_horse2	0.2446	0.7554	0.1223	0.8777	0.2446
Debao_pony1	0.2274	0.7726	0.1137	0.8863	0.2274
Debao_pony2	0.2344	0.7656	0.1172	0.8828	0.2344
Debao_pony3	0.2375	0.7625	0.1188	0.8812	0.2375
Debao_pony4	0.2475	0.7525	0.1238	0.8762	0.2475
Debao_pony5	0.2056	0.7944	0.1028	0.8972	0.2056
Mongolian_horse1	0.2245	0.7755	0.1123	0.8877	0.2245
Mongolian_horse3	0.2543	0.7457	0.1271	0.8729	0.2543
Mongolian_horse4	0.2526	0.7474	0.1263	0.8737	0.2526
Mongolian_horse5	0.255	0.745	0.1275	0.8725	0.255
Przewalski2	0.2513	0.7487	0.1256	0.8744	0.2513
Przewalski3	0.2463	0.7537	0.1231	0.8769	0.2463
Sorraia	0.179	0.821	0.0895	0.9105	0.179
Thoroughbred1	0.1986	0.8014	0.0993	0.9007	0.1986
Thoroughbred2	0.2062	0.7938	0.1031	0.8969	0.2062
Thoroughbred3	0.2041	0.7959	0.1021	0.8979	0.2041
Thoroughbred4	0.2082	0.7918	0.1041	0.8959	0.2082
Tibetan_horse1	0.2561	0.7439	0.128	0.872	0.2561
Tibetan_horse2	0.2519	0.7481	0.1259	0.8741	0.2519
Tibetan_horse3	0.2594	0.7406	0.1297	0.8703	0.2594
Tibetan_horse4	0.2633	0.7367	0.1317	0.8683	0.2633
Tibetan_horse5	0.2546	0.7454	0.1273	0.8727	0.2546
Yakut_horse1	0.1105	0.8895	0.0552	0.9448	0.1105
Yakut_horse2	0.1117	0.8883	0.0558	0.9442	0.1117
Yakut_horse3	0.1123	0.8877	0.0562	0.9438	0.1123
Yakut_horse4	0.1151	0.8849	0.0576	0.9424	0.1151
Yakut_horse5	0.1256	0.8744	0.0628	0.9372	0.1256
Yakut_horse6	0.1292	0.8708	0.0646	0.9354	0.1292

## Sheet: Table S6
Table S6. The detailed collection information of the samples
Group Name	Sample name	Longitude	Latitude	Altitude
YQ	YQ1	84.3815	42.8873	2500
	YQ2	84.3815	42.8873	2500
	YQ3	84.3815	42.8873	2500
	YQ4	84.3815	42.8873	2500
	YQ5	84.1486	43.0291	2500
	YQ6	84.1486	43.0291	2500
	YQ7	84.1486	43.0291	2500
	YQ8	84.1486	43.0291	2500
	YQ9	84.1486	43.0291	2500
	YQ10	84.1486	43.0291	2500
BLK	BLK1	93.0129	43.6249	1680
	BLK2	92.8015	43.6138	1580
	BLK3	92.8015	43.6138	1580
	BLK4	93.0129	43.6249	1680
	BLK5	92.8015	43.6138	1580
	BLK6	93.0129	43.6249	1680
	BLK7	93.0129	43.6249	1680
	BLK8	93.0129	43.6249	1680
	BLK9	93.0129	43.6249	1680
	BLK10	93.0129	43.6249	1680
KY	KY1	82.1345	43.6318	2200
	KY2	82.1345	43.6318	2200
	KY3	82.1345	43.6318	2200
	KY4	82.1345	43.6318	2200
	KY5	82.7155	43.5246	2200
	KY6	82.1345	43.6318	2200
	KY7	82.1345	43.6318	2200
	KY8	82.1345	43.6318	2200
	KY9	82.1345	43.6318	2200
	KY10	82.7155	43.5246	2200
KE	KE1	74.583	40.2109	3800
	KE2	74.583	40.2109	3800
	KE3	74.583	40.2109	3800
	KE4	74.583	40.2109	3800
	KE5	74.583	40.2109	3800
	KE6	76.9753	40.1265	3250
	KE7	76.9753	40.1265	3250
	KE8	76.9753	40.1265	3250
	KE9	76.9753	40.1265	3250
	KE10	76.9753	40.1265	3250
TX	TX1	75.144	37.9994	3600
	TX2	75.4161	37.3486	3600
	TX3	75.4161	37.3486	3600
	TX4	75.4161	37.3486	3600
	TX5	75.144	37.9994	3600
	TX6	74.4448	39.0101	3800
	TX7	74.4448	39.0101	3800
	TX8	74.4448	39.0101	3800
	TX9	74.4448	39.0101	3800
	TX10	75.144	37.9994	3600
KL	KL1	80.8354	36.2954	3500
	KL2	81.0148	36.2958	3500
	KL3	81.4891	36.191	3500
	KL4	81.4891	36.191	3500
	KL5	79.9188	36.3106	3500
	KL6	80.8354	36.2954	3500
	KL7	80.8354	36.2954	3500
	KL8	80.8354	36.2954	3500
	KL9	81.0148	36.2958	3500
	KL10	81.0148	36.2958	3500
KA	KA1	89.5231	46.9929	1000
	KA2	89.5231	46.9929	1000
	KA3	89.5231	46.9929	1000
	KA4	89.5231	46.9929	1000
	KA5	89.4008	47.9403	2200
	KA6	89.4008	47.9403	2200
	KA7	89.4008	47.9403	2200
	KA8	89.4008	47.9403	2200
	KA9	89.4008	47.9403	2200
	KA10	89.4008	47.9403	2200
